# Supplementary material for: Prevalence and Distribution of Axis Subtypes of Refractive Astigmatism in Mexican Outpatients: A Nationwide Multicenter Clinic-Based Cross-Sectional Study
Source: J Clin Med. 2026 May 5;15(9):3522. doi: 10.3390/jcm15093522 (PMC13165337; doi:10.3390/jcm15093522)
Supplement: Supplementary file 1 [file jcm-15-03522-s001.zip]

Archive with 1 entries (1 files):
- jcm-4248471-supplementary.pdf
